# Supplementary material for: Light-Induced Protein Clustering for Optogenetic Interference and Protein Interaction Analysis in Drosophila S2 Cells
Source: Biomolecules. 2019 Feb 12;9(2):61. doi: 10.3390/biom9020061 (PMC6406598; doi:10.3390/biom9020061)
Supplement: Supplementary file 1 [file biomolecules-09-00061-s001.zip]

Archive with 5 entries (4 files):
- Movie S2 - LARIAT clustering decreases cortical Lgl.avi
- __MACOSX/
- __MACOSX/._Movie S2 - LARIAT clustering decreases cortical Lgl.avi
- Movie S1 - Drosophila S2 LARIAT toolbox .avi
- __MACOSX/._Movie S1 - Drosophila S2 LARIAT toolbox .avi
